# Supplementary material for: Dimensions of caregiver strain may partially mediate the relationship between youth symptomology and counseling utilization among Latinxs
Source: PLoS One. 2024 Apr 26;19(4):e0302575. doi: 10.1371/journal.pone.0302575 (PMC11051588; doi:10.1371/journal.pone.0302575)
Supplement: S1 Data — (CSV) [file pone.0302575.s001.csv]

age	q4	got_counseling	cbcl_int_t	cbcl_ext_t	obj_strain	ext_strain	int_strain	global_strain
13.7	Female	0	64	61	2.090909091	1.666666667	2.166666667	2.05
7.4	Female	1	69	73	2.636363636	3.666666667	2.333333333	2.7
11.0	Male	0	78	72	1.727272727	1	4.666666667	2.5
17.1	Female	0	50	54	1	1	1	1
8.7	Male	0	77	77	3.818181818	3.666666667	4	3.85
7.8	Female	0	48	41	1	1	1	1
16.3	Female	0	72	73	2.909090909	3.666666667	2.5	2.9
13.4	Male	0	34	34	1	1	1	1
10.7	Female	0	48	44	1	1	2.166666667	1.35
13.0	Female	0	39	44	1	1	1	1
12.4	Male	1	34	58	1.636363636	2.666666667	2.833333333	2.15
16.5	Female	0	45	34	1	1	1.333333333	1.1
9.5	Male	1	45	40	1.090909091	1	1	1.05
13.0	Male	0	34	40	1.090909091	1	1.5	1.2
15.3	Female	1	70	62	2.454545455	1.333333333	4.5	2.9
16.2	Male	0	50	34	1	1	1.333333333	1.1
13.2	Male	1	44	40	1	1	1.5	1.15
17.5	Female	0	33	34	1	1	1.166666667	1.05
6.5	Male	0	41	56	1	1	1	1
16.7	Male	1	83	74	3.363636364	4	3.833333333	3.6
7.6	Male	0	45	33	1.090909091	1	1	1.05
9.3	Male	0	54	46	1	1	1	1
12.1	Male	0	47	43	1	1	1	1
6.5	Female	0	64	67	3.818181818	3.333333333	4.166666667	3.85
10.5	Female	0	50	47	1	1	1.5	1.15
9.8	Male	0	45	33	1	1	1.166666667	1.05
16.5	Female	0	75	58	1.090909091	1	1	1.05
14.6	Female	0	33	34	1	1	1	1
8.0	Female	1	52	54	1	1	1	1
10.2	Female	0	33	34	1	1	1	1
12.2	Female	0	60	59	1.090909091	1	1	1.05
7.5	Male	0	45	53	1	1	1.166666667	1.05
16.7	Male	0	61	69	2.181818182	1.666666667	2.166666667	2.1
17.3	Female	0	39	34	1	1	1	1
12.8	Female	1	70	70	2.636363636	2.666666667	3.5	2.9
15.0	Female	1	45	49	1.090909091	1	1	1.05
11.2	Female	0	33	34	1	1	1	1
6.3	Male	0	34	40	1	1	1	1
7.4	Male	1	72	70	3.818181818	1.333333333	4.5	3.65
10.0	Male	1	45	48	2.181818182	2	3	2.4
8.3	Female	1	50	57	4.090909091	4.333333333	4.166666667	4.15
17.3	Male	1	57	53	1.181818182	2.333333333	1.666666667	1.5
14.0	Male	1	47	56	1.090909091	1.333333333	2.833333333	1.65
8.0	Female	1	50	49	1.272727273	1.333333333	1.666666667	1.4
8.3	Female	1	50	49	2.363636364	1	3	2.35
11.7	Female	0	39	44	1.090909091	1	1	1.05
8.4	Male	1	65	56	3.363636364	5	4.833333333	4.05
6.3	Female	0	39	41	1.090909091	1	1.5	1.2
8.0	Male	0	60	33	1.727272727	2	3.666666667	2.35
13.3	Female	0	52	55	1	1	1.166666667	1.05
10.9	Female	1	81	59	2.090909091	3	4.166666667	2.85
13.4	Female	1	55	55	1.363636364	1.666666667	1	1.3
7.4	Male	1	41	53	1.454545455	1.333333333	2.166666667	1.65
18.4	Male	1	73	55	2.636363636	1.333333333	3.166666667	2.6
12.2	Female	0	33	49	1	1.333333333	1.333333333	1.15
15.8	Female	0	66	76	4.181818182	2.666666667	4.166666667	3.95
7.3	Male	0	48	44	1.363636364	1.333333333	1.5	1.4
16.4	Female	0	33	40	1	1.333333333	3	1.65
15.3	Male	1	66	77	3.636363636	2	2.5	3.05
17.1	Female	1	50	56	1.818181818	1.666666667	3	2.15
8.2	Male	0	50	33	1.181818182	1	1	1.1
14.9	Male	0	40	48	1	1	1	1
8.0	Female	0	80	67	1.727272727	2	2.166666667	1.9
13.7	Female	0	33	34	1	1	1	1
17.4	Female	0	69	49	1	1	1.333333333	1.1
15.6	Female	1	74	72	2.636363636	3.666666667	3	2.9
6.5	Male	0	45	46	1	1	1	1
13.1	Female	0	39	34	1	1	1	1
11.8	Male	0	54	40	1	1	1	1
9.2	Male	0	41	33	1	1.333333333	1	1.05
17.3	Female	1	71	65	2.727272727	2	4	3
14.2	Female	0	33	34	1	1	1	1
13.9	Male	0	55	40	1	1	1.833333333	1.25
9.6	Female	1	48	62	2.363636364	1	1.833333333	2
9.0	Male	1	54	40	1.636363636	1	1.666666667	1.55
7.6	Male	0	70	62	1.272727273	1.333333333	3.333333333	1.9
7.3	Male	1	71	65	3.818181818	2.333333333	3.666666667	3.55
9.3	Male	0	54	68	2	1	2.5	2
16.4	Female	0	33	34	1	1	2	1.3
14.2	Male	1	68	68	1.181818182	1	2	1.4
6.1	Male	1	65	75	3.454545455	3	3.333333333	3.35
15.9	Female	1	64	64	4	5	5	4.45
10.8	Female	0	33	34	1	1	1	1
14.1	Female	0	50	40	1	1	3	1.6
15.4	Male	0	34	51	1.272727273	3.333333333	3.166666667	2.15
16.3	Female	1	55	44	1.272727273	1.666666667	2.333333333	1.65
9.3	Female	0	39	44	1	1	1	1
14.0	Male	0	44	34	1	1	1	1
16.5	Male	0	40	40	1	1	1	1
16.5	Male	0	44	40	1.090909091	1	1.333333333	1.15
9.8	Male	1	57	46	1.727272727	1	2.833333333	1.95
8.7	Male	0	45	33	1	1	1	1
7.8	Male	1	65	62	4	2	3.333333333	3.5
10.7	Male	0	50	33	1	1	1.333333333	1.1
17.5	Male	0	40	34	1	1	1	1
11.7	Male	1	73	63	2.545454545	1.333333333	3.166666667	2.55
12.5	Male	0	34	34	1	1.333333333	1	1.05
16.3	Male	1	63	63	1.909090909	2	3	2.25
10.7	Female	0	50	44	1	1.333333333	1.333333333	1.15
7.2	Male	0	71	68	1	1	1	1
16.5	Male	0	52	69	1.363636364	1.333333333	2.5	1.7
8.6	Male	0	34	33	1	1	1	1
13.7	Female	0	43	34	1	1	1	1
16.5	Male	0	47	34	1	1	1	1
7.8	Female	0	48	57	1.727272727	3	2.666666667	2.2
15.5	Male	0	58	63	2.727272727	2.333333333	4	3.05
17.1	Male	0	71	59	2	2	2	2
16.4	Male	0	34	40	1.181818182	1	1	1.1
7.7	Female	0	46	34	1	1	1	1
8.7	Female	0	58	53	1	1	1	1
10.0	Male	0	67	60	1	2.333333333	2.833333333	1.75
15.5	Female	0	33	34	1	1	1	1
12.7	Male	1	73	60	1.363636364	1	2.5	1.65
11.1	Male	1	79	76	2.909090909	4.333333333	3.166666667	3.2
9.9	Male	0	34	48	1.181818182	1.333333333	1.5	1.3
17.2	Male	1	59	57	1.454545455	2	2.166666667	1.75
17.5	Female	0	62	59	1.363636364	1	1	1.2
6.5	Male	1	74	64	3.363636364	4	3.833333333	3.6
11.0	Female	0	43	54	1.636363636	1.666666667	1.833333333	1.7
9.2	Female	0	71	73	4.454545455	4.666666667	4.5	4.5
12.1	Female	1	52	49	1	1.333333333	1.833333333	1.3
7.4	Male	0	52	51	1	2	2.833333333	1.7
15.3	Female	0	50	34	1	1	1.833333333	1.25
8.7	Female	1	90	85	3.727272727	4	4	3.85
13.8	Male	0	40	46	1.090909091	1.333333333	1	1.1
12.1	Male	0	40	34	1	1	1	1
17.7	Female	0	50	54	1.454545455	1.666666667	1.5	1.5
9.3	Male	1	77	69	3.272727273	1.333333333	4.666666667	3.4
10.5	Male	0	34	33	1	1	1	1
7.4	Male	0	34	33	1	1	1	1
10.2	Female	0	54	51	1	1	1	1
15.0	Female	1	68	44	2	1	3	2.15
12.8	Female	0	58	44	1	1	1	1
9.8	Male	0	34	46	1.181818182	1.333333333	1.833333333	1.4
6.9	Male	1	63	66	2.181818182	3.333333333	3.333333333	2.7
15.8	Female	0	52	44	1.090909091	1	2.5	1.5
15.9	Female	1	62	46	1.363636364	1	2.166666667	1.55
9.2	Male	1	66	58	1.272727273	1	1.666666667	1.35
10.4	Female	1	91	72	3	1.333333333	2.833333333	2.7
17.8	Male	0	34	46	1	1.666666667	1.666666667	1.3
11.1	Male	0	54	67	3.454545455	2.333333333	3.5	3.3
9.5	Female	0	56	44	1	1	1	1
9.2	Female	0	62	57	1.454545455	1.666666667	1.666666667	1.55
11.7	Male	1	50	50	1.181818182	1.666666667	2.333333333	1.6
15.6	Female	0	45	44	1	1	1	1
8.3	Female	0	33	34	1	1	1.666666667	1.2
13.1	Female	1	78	60	2.272727273	1.666666667	4.166666667	2.75
9.6	Male	0	45	56	1.272727273	1.666666667	2.333333333	1.65
9.4	Female	1	43	51	1	1	2.166666667	1.35
13.9	Male	1	40	60	1.454545455	1	2.166666667	1.6
15.6	Male	0	34	34	1	1	1	1
10.9	Male	0	57	53	1	1	1.333333333	1.1
7.9	Female	0	33	34	1	1	1	1
7.2	Female	1	62	75	2.454545455	2	3.166666667	2.6
13.2	Male	1	65	40	2.363636364	1.333333333	2.333333333	2.2
7.2	Female	0	33	41	1	1	1	1
15.8	Female	0	45	40	1	1	1.5	1.15
16.9	Male	1	78	53	1.181818182	1	1	1.1
7.7	Male	0	41	46	1	1.666666667	1.333333333	1.2
16.6	Male	0	47	34	1	1	1.5	1.15
15.1	Male	0	47	48	1.090909091	1	1	1.05
16.3	Male	0	40	40	1	1	1.5	1.15
15.7	Female	0	39	34	1	1	1	1
15.8	Female	0	39	40	1	1	1	1
17.4	Male	0	74	54	2.545454545	1.333333333	3.666666667	2.7
13.8	Male	0	40	43	1.272727273	1	1.5	1.3
7.7	Male	0	34	33	1	1	1.666666667	1.2
12.2	Male	0	44	43	1	1	1	1
7.1	Male	0	48	48	1	1	1	1
10.6	Male	0	45	60	2.272727273	2.333333333	3.333333333	2.6
18.4	Female	1	65	52	2.181818182	1.666666667	3.333333333	2.45
15.4	Female	0	52	49	1.181818182	1.333333333	2.166666667	1.5
9.7	Female	0	59	64	1.363636364	1	2	1.5
14.8	Female	1	58	77	3.636363636	3	3.333333333	3.45
8.1	Male	1	52	60	2.272727273	1.666666667	2	2.1
16.7	Male	0	59	57	1.636363636	2	2.166666667	1.85
15.1	Male	0	58	63	1.181818182	1.333333333	2.833333333	1.7
13.0	Male	1	57	51	2.363636364	2	2.5	2.35
16.8	Male	1	72	54	1.909090909	1	2	1.8
16.3	Female	0	70	56	1.272727273	1	1.166666667	1.2
12.0	Female	0	45	49	1	1.333333333	1.5	1.2
11.2	Female	1	72	75	2.909090909	3.333333333	3.333333333	3.1
8.5	Female	0	33	47	1	1	1	1
8.3	Male	0	65	50	1.181818182	1	1.333333333	1.2
13.4	Male	0	50	40	1.090909091	1.666666667	1.166666667	1.2
14.6	Female	0	63	56	1.090909091	1	1	1.05
7.9	Male	0	34	40	1	1	1	1
8.2	Male	1	68	60	1.636363636	1	2	1.65
8.9	Male	0	41	48	1.181818182	1.666666667	1.666666667	1.4
9.8	Male	0	34	33	1	1	1	1
8.6	Female	1	71	57	2.363636364	2.666666667	3.166666667	2.65
8.4	Male	0	48	33	1	1	1	1
7.3	Male	1	82	84	2.636363636	2.666666667	3.333333333	2.85
11.8	Male	0	40	34	1	1	1	1
15.0	Female	0	48	34	1	1	1	1
10.3	Male	1	83	79	2.818181818	2.666666667	3	2.85
17.2	Male	0	34	48	1	1	1.333333333	1.1
9.0	Female	0	52	58	1.545454545	1	1.333333333	1.4
8.2	Female	0	33	34	1	1	1.5	1.15
10.4	Female	0	61	61	1.727272727	1.333333333	1.5	1.6
10.1	Male	1	72	69	2.545454545	2.666666667	2.833333333	2.65
15.2	Female	1	55	46	1.181818182	1	1.833333333	1.35
10.3	Male	1	72	76	3.181818182	3.333333333	2.666666667	3.05
9.2	Male	1	84	84	3.090909091	3	3.166666667	3.1
11.7	Male	0	34	53	1.636363636	1.333333333	1.166666667	1.45
12.8	Female	0	33	34	1	1	1	1
6.0	Male	1	72	72	2.545454545	2.666666667	2.833333333	2.65
17.3	Female	1	80	61	2.090909091	2	2	2.05
10.2	Female	1	72	86	5	3.333333333	5	4.75
9.8	Male	0	85	84	3	3.666666667	3.333333333	3.2
7.2	Female	0	39	34	1	1	1	1
7.6	Male	1	72	79	3.090909091	3.666666667	3.5	3.3
12.1	Female	1	83	82	3.090909091	3.666666667	2.833333333	3.1
11.0	Female	0	39	34	1	1	1	1
10.5	Female	0	43	58	1.272727273	1	2	1.45
10.5	Male	0	34	46	1	1	1	1
14.4	Male	1	72	43	1.454545455	1	2.333333333	1.65
12.0	Female	0	58	34	1	1	2	1.3
10.1	Male	1	81	80	3.454545455	3	3.166666667	3.3
18.0	Female	0	56	46	1.181818182	1	2	1.4
16.5	Female	1	85	76	3.545454545	3.666666667	3.333333333	3.5
15.7	Female	0	53	46	1	1	1	1
15.3	Female	1	80	80	3.909090909	3.666666667	4.166666667	3.95
15.8	Male	1	77	64	2.818181818	2.333333333	4.5	3.25
16.8	Female	0	39	34	1	1	1	1
15.7	Female	1	60	44	1.545454545	1.666666667	2.166666667	1.75
16.7	Female	1	88	76	3	3.333333333	3.5	3.2
16.3	Male	1	79	74	3	2.666666667	3.166666667	3
17.4	Female	0	43	40	1	1	1	1
11.4	Female	1	48	34	3.272727273	1.666666667	2.333333333	2.75
14.9	Male	0	47	34	1	1	1	1
15.7	Male	0	50	54	1	1.666666667	2.666666667	1.6
14.2	Female	0	43	40	1	1	1	1
14.6	Male	0	34	43	1	1	1	1
12.7	Male	0	58	53	1.545454545	1.666666667	2.333333333	1.8
12.7	Female	0	33	40	1	1	1	1
9.2	Male	0	34	33	1	1	1	1
7.1	Female	0	33	44	1	1	1	1
7.0	Female	0	33	34	1	1	1	1
9.6	Male	0	54	40	1	1	1	1
16.7	Female	1	76	69	3.545454545	1	4.333333333	3.4
12.8	Male	1	34	40	1.181818182	1	1.5	1.25
17.5	Female	1	39	34	1	1	1	1
17.3	Male	0	34	34	1	1	1.333333333	1.1
13.7	Female	1	55	56	1.272727273	1	3	1.75
12.7	Male	1	40	58	1.454545455	1	2.333333333	1.65
14.8	Female	0	62	56	1.636363636	3.666666667	3.666666667	2.55
8.2	Male	0	41	44	1.090909091	1.333333333	1	1.1
6.5	Female	0	39	34	1	1	1	1
9.7	Female	0	50	59	1.090909091	1.333333333	2.166666667	1.45
8.4	Female	1	77	70	3.363636364	3	2.666666667	3.1
19.1	Male	0	44	56	1.181818182	1	1	1.1
9.1	Female	0	76	78	2.818181818	2.333333333	2.666666667	2.7
9.9	Male	0	57	58	1	1	1	1
10.2	Male	0	34	40	1	1	1	1
12.0	Female	1	72	72	2.363636364	2.666666667	2.666666667	2.5
7.2	Female	0	33	34	1.818181818	1.333333333	1.333333333	1.6
10.1	Male	1	66	51	4.363636364	4	4.166666667	4.25
8.8	Male	1	54	68	4.090909091	4.666666667	4.833333333	4.4
13.5	Female	0	45	34	1	1	1	1
12.5	Male	0	44	69	2.363636364	3	2.666666667	2.55
10.3	Female	0	58	44	1	1.666666667	2.666666667	1.6
9.5	Male	1	78	64	3.545454545	2	4.666666667	3.65
8.0	Female	0	48	58	1	1	1	1
7.0	Male	0	52	56	1.090909091	1.666666667	2.333333333	1.55
10.5	Male	0	34	33	1	1	1	1
10.0	Female	0	33	34	1	1	1	1
10.4	Male	0	58	69	2.363636364	1	3	2.35
17.0	Female	0	33	34	1	1	1	1
12.0	Male	0	44	43	1.090909091	1.666666667	1.5	1.3
11.9	Male	0	76	72	3.090909091	3.333333333	2.833333333	3.05
18.0	Male	1	82	66	2.272727273	2	3.166666667	2.5
10.1	Male	1	85	79	3	2.666666667	3.333333333	3.05
9.6	Male	1	75	63	2.636363636	1	3	2.5
8.4	Female	0	33	34	1	1	1	1
6.9	Male	0	54	58	1	1	1	1
13.0	Female	1	69	56	2.090909091	1.333333333	2	1.95
8.9	Male	0	34	40	1.090909091	1	1	1.05
10.3	Male	1	82	53	1.181818182	1.666666667	2.666666667	1.7
16.6	Male	0	50	43	1	1	1.166666667	1.05
6.4	Male	0	45	33	1	1	1.166666667	1.05
14.1	Female	1	59	44	1.181818182	1	1	1.1
8.6	Female	0	65	58	1.636363636	2.666666667	3	2.2
12.9	Male	0	70	70	2.727272727	3	2.833333333	2.8
15.2	Male	1	75	77	3.090909091	3	3	3.05
9.6	Male	1	82	77	4.545454545	4.666666667	4.666666667	4.6
17.6	Female	0	86	84	2.272727273	3.666666667	4.666666667	3.2
9.0	Female	0	33	41	2	2	1.833333333	1.95
16.0	Male	0	44	40	1.090909091	1	1.5	1.2
7.5	Female	0	50	59	1.181818182	1.333333333	1.166666667	1.2
8.8	Male	1	45	64	2	3	3	2.45
8.8	Female	1	77	72	3.727272727	2	3.666666667	3.45
15.9	Female	0	33	34	1	1	1	1
13.6	Female	0	50	55	1	1.666666667	1.5	1.25
17.5	Male	1	34	43	1	1	1.5	1.15
17.3	Female	0	43	34	1	1	1.333333333	1.1
14.0	Female	0	33	34	1	1	1	1
10.4	Female	0	56	51	1.181818182	2	1.666666667	1.45
12.2	Male	0	55	53	1.272727273	1	1.666666667	1.35
14.3	Female	0	33	34	1.727272727	1.666666667	1.666666667	1.7
10.7	Male	0	58	51	1.090909091	1	1.166666667	1.1
17.3	Male	0	50	34	1	1.333333333	1	1.05
12.9	Male	0	47	48	1	1	1.833333333	1.25
12.6	Male	0	44	34	1	1	1	1
11.0	Male	0	66	48	1	1	2.333333333	1.4
11.4	Female	0	33	34	1	1	2.333333333	1.4
8.2	Male	0	50	53	1	1	1	1
8.7	Female	0	43	56	1	1.333333333	1	1.05
16.3	Male	0	34	34	1	1.333333333	1	1.05
12.8	Male	0	40	40	1.272727273	1	2.833333333	1.7
16.2	Male	0	54	40	1	1	1	1
6.7	Female	0	61	51	3.454545455	4	2.833333333	3.35
12.5	Male	1	44	46	1.090909091	1	1	1.05
10.1	Female	0	52	51	1.363636364	1	1.5	1.35
6.7	Female	0	46	34	1	1	1	1
12.3	Male	1	70	60	1.363636364	3.333333333	3.666666667	2.35
10.9	Female	0	33	47	1.272727273	1	1	1.15
15.6	Male	0	57	50	1	1.333333333	1.333333333	1.15
12.3	Male	1	69	71	3.181818182	1.666666667	3.333333333	3
10.7	Male	0	63	56	1.090909091	2	1.166666667	1.25
12.1	Female	1	52	44	1.363636364	1.333333333	1	1.25
17.3	Female	0	33	34	1	1	1	1
9.6	Male	0	54	33	1.090909091	1	1.333333333	1.15
9.2	Female	0	33	41	1	1	1	1
15.5	Male	1	54	56	1.636363636	1.666666667	2.333333333	1.85
8.0	Male	0	57	65	1.090909091	1.666666667	1.333333333	1.25
16.5	Female	0	48	44	1.090909091	1.333333333	1.166666667	1.15
8.7	Male	0	52	33	1	1	1.833333333	1.25
10.1	Male	0	41	33	1	1	2.333333333	1.4
11.9	Female	0	62	44	1.181818182	1	3	1.7
11.6	Male	0	70	67	3.818181818	1.333333333	4.166666667	3.55
11.3	Male	0	77	69	3	3.333333333	2.5	2.9
10.7	Male	0	45	68	1.363636364	1.333333333	1.333333333	1.35
6.8	Male	0	61	71	1.636363636	1.333333333	3	2
17.0	Female	0	53	55	1.545454545	1.666666667	1.333333333	1.5
7.0	Male	0	45	40	1	1	1.166666667	1.05
10.1	Male	1	78	79	3	3.333333333	2.666666667	2.95
17.8	Male	1	77	72	3.363636364	3	3	3.2
8.1	Male	1	48	71	2.181818182	1	2	1.95
8.7	Male	1	65	56	1.818181818	1.666666667	2.666666667	2.05
8.2	Female	1	66	61	1.272727273	1	2	1.45
18.6	Male	1	58	83	2.454545455	2.333333333	2.166666667	2.35
8.1	Male	0	34	46	1.636363636	1.333333333	2.666666667	1.9
14.0	Female	0	63	52	1.818181818	1.333333333	2.333333333	1.9
15.3	Male	1	73	69	2.181818182	2	1.833333333	2.05
13.1	Male	0	52	43	1	1	1.5	1.15
10.3	Male	0	50	61	1.090909091	1.333333333	2	1.4
16.8	Male	0	44	48	1	1	1	1
11.7	Female	1	52	40	1.090909091	1	2.666666667	1.55
13.2	Female	1	76	58	1.545454545	1	2.333333333	1.7
10.2	Male	0	48	50	1	1	1	1
14.5	Male	0	54	40	1.272727273	3.333333333	1.166666667	1.55
13.2	Male	0	34	34	1	1	1	1
7.4	Female	0	65	59	2	1	1.833333333	1.8
15.8	Female	0	68	65	3.818181818	4	4.5	4.05
13.7	Male	0	44	34	1	1	1	1
16.1	Male	0	50	48	1	1.333333333	1.333333333	1.15
14.2	Female	0	66	56	1.545454545	1	1.333333333	1.4
8.4	Female	0	33	54	1.181818182	1.333333333	1.833333333	1.4
10.2	Female	1	48	44	1.272727273	1.333333333	2.166666667	1.55
16.1	Female	0	39	40	1	1	1	1
14.4	Male	0	54	57	1.090909091	2.666666667	2.5	1.75
6.3	Male	1	50	61	2.454545455	1.333333333	2.833333333	2.4
12.6	Female	0	62	51	1	1	3	1.6
18.4	Male	0	70	66	1.363636364	1	1.833333333	1.45
9.1	Male	1	48	54	1.181818182	1.333333333	1.833333333	1.4
16.1	Female	0	45	46	1.181818182	1	1.166666667	1.15
13.2	Female	0	55	62	1	1	2	1.3
10.1	Female	1	54	61	1.727272727	2	2.833333333	2.1
13.6	Male	1	59	58	2.454545455	1	3.333333333	2.5
6.8	Male	0	52	40	1.363636364	1.666666667	3.166666667	1.95
14.0	Male	0	40	43	1	1	1	1
10.2	Male	1	77	73	4.181818182	2.666666667	4.166666667	3.95
12.3	Male	0	71	67	2.909090909	2.666666667	2.833333333	2.85
7.4	Male	0	45	40	1	1	1.333333333	1.1
11.0	Male	1	72	44	2.636363636	1.333333333	4.333333333	2.95
12.7	Female	1	52	54	1	1	1	1
17.1	Female	1	69	55	3.636363636	3.333333333	4.666666667	3.9
13.5	Male	1	47	63	2.909090909	3	2.666666667	2.85
12.5	Female	1	83	78	4.181818182	4.666666667	3	3.9
10.5	Female	0	33	34	1	1	2.333333333	1.4
10.9	Male	0	34	33	1	1	1	1
7.0	Female	1	80	73	2.363636364	1.666666667	1.666666667	2.05
10.0	Male	0	58	53	1.363636364	1	2.833333333	1.75
12.3	Female	0	48	44	1	1.333333333	1.666666667	1.25
8.2	Male	0	41	33	1	1	1	1
15.9	Male	0	54	40	1.272727273	1	2.5	1.6
14.0	Male	1	55	56	1.181818182	1	1.333333333	1.2
13.1	Male	0	34	34	1	1	1	1
13.0	Male	0	54	54	1	1	1	1
16.4	Female	0	55	40	1	1	1	1
8.0	Female	1	77	74	3.818181818	4	3.666666667	3.8
12.6	Female	0	39	51	1.181818182	1	1	1.1
15.3	Male	0	55	69	2.090909091	2.666666667	4	2.75
7.9	Male	0	41	33	1	1	1	1
14.6	Male	1	44	51	1.272727273	1.333333333	2	1.5
15.1	Female	0	48	40	1	1.333333333	1.166666667	1.1
13.1	Male	0	66	53	1.636363636	1	1.666666667	1.55
16.8	Male	1	57	50	1.090909091	1.333333333	1.5	1.25
15.6	Female	1	60	64	3.363636364	3	4.333333333	3.6
14.3	Male	0	47	34	1	1	1.166666667	1.05
11.1	Female	0	52	40	1.272727273	1	1	1.15
13.3	Female	0	39	40	1.181818182	1	1	1.1
12.9	Female	0	39	46	1	1	1	1
14.5	Male	1	59	40	1.818181818	1	2.5	1.9
17.0	Female	0	50	56	1	1	1.333333333	1.1
18.5	Female	0	53	54	2.363636364	2	1.833333333	2.15
11.9	Male	1	69	59	2	1.666666667	1.666666667	1.85
8.9	Female	1	78	76	3	3.666666667	3.166666667	3.15
10.6	Female	0	39	34	1	1	1	1
10.0	Male	1	52	58	1.272727273	1.333333333	2.5	1.65
15.4	Male	0	40	40	1	1.333333333	1.666666667	1.25
17.5	Male	0	34	40	1	1	1	1
10.0	Female	0	43	44	1	1	1	1
7.0	Female	0	54	57	1.454545455	1.333333333	1.666666667	1.5
15.3	Male	0	55	48	1.454545455	2	2	1.7
18.7	Female	0	66	44	1	1	1.666666667	1.2
14.6	Female	1	70	78	3	4.666666667	4.5	3.7
13.1	Male	1	77	64	3.818181818	3.333333333	4	3.8
13.3	Male	0	47	34	1.090909091	1	1	1.05
13.9	Female	1	66	51	1.545454545	2	2.166666667	1.8
11.1	Male	1	77	72	1.454545455	2.333333333	3	2.05
12.6	Female	1	70	76	3	3.333333333	4.166666667	3.4
11.2	Female	0	43	34	1	1	1	1
8.6	Female	0	33	34	1	1	1	1
14.5	Male	1	54	59	1.636363636	2.333333333	2.833333333	2.1
10.4	Male	1	72	58	1.181818182	1.666666667	3.666666667	2
7.4	Male	0	75	53	2	1.333333333	2.5	2.05
10.8	Male	0	75	77	3.454545455	1	2.5	2.8
14.9	Male	1	81	77	2.818181818	1	4.5	3.05
16.7	Male	1	85	70	3.454545455	2.333333333	3.833333333	3.4
10.4	Male	1	80	67	2.454545455	1.333333333	2.833333333	2.4
10.3	Female	0	63	58	2	1.666666667	2.5	2.1
11.6	Female	0	33	34	1	1	1	1
7.7	Female	0	33	49	1	1.333333333	1	1.05
6.5	Female	0	80	78	2.727272727	3.666666667	3	2.95
9.9	Male	1	54	65	3	2.666666667	2.833333333	2.9
12.8	Male	0	61	56	1	1	2.666666667	1.5
6.5	Male	0	48	54	1	1.333333333	1	1.05
9.6	Female	1	59	53	1.181818182	1	2.333333333	1.5
12.9	Female	0	73	72	2.818181818	3	2.833333333	2.85
11.0	Male	1	80	77	3	2.666666667	3	2.95
11.7	Male	0	66	60	2.363636364	2.333333333	2.5	2.4
11.7	Female	1	78	77	2.909090909	2.666666667	2.833333333	2.85
11.4	Male	0	61	54	1	1	1	1
13.4	Female	1	67	56	2	1	4	2.45
11.5	Female	0	48	40	1	1	1	1
10.0	Male	0	66	53	4	4	4	4
9.7	Female	0	43	34	1.272727273	1.666666667	1.5	1.4
13.9	Female	1	53	40	1.545454545	1	2.333333333	1.7
9.7	Female	0	65	61	1.545454545	1.333333333	2.5	1.8
10.9	Female	0	33	34	1	1	1	1
16.0	Male	0	50	55	1.636363636	2.333333333	3	2.15
17.3	Male	0	59	67	1.363636364	1.666666667	3.333333333	2
6.2	Female	0	50	57	1.363636364	1.666666667	1.5	1.45
9.1	Female	0	63	75	1.363636364	3	4.666666667	2.6
18.0	Female	0	48	40	1	1	1.166666667	1.05
14.3	Female	0	39	49	1.363636364	1	1.333333333	1.3
11.5	Female	0	33	44	1.090909091	1	1.166666667	1.1
10.3	Male	0	68	56	1.272727273	1	2.5	1.6
6.8	Male	1	65	67	2.363636364	1	2.5	2.2
10.2	Male	1	61	58	1.363636364	1.333333333	2.666666667	1.75
10.6	Female	1	81	73	4.090909091	2	4	3.75
8.5	Male	0	66	56	1.727272727	1.666666667	3.833333333	2.35
12.9	Male	0	61	58	1.181818182	1.333333333	1.166666667	1.2
18.0	Female	0	39	44	1	1.666666667	1	1.1
12.8	Male	0	50	50	1	1	1.333333333	1.1
8.5	Female	1	52	56	2.272727273	1	4.833333333	2.85
15.2	Male	1	65	55	2.272727273	1.333333333	3.5	2.5
16.3	Female	0	39	46	1	1	1	1
14.1	Female	1	68	54	1	1	1.833333333	1.25
9.6	Male	1	61	69	3.363636364	1.666666667	4.5	3.45
13.4	Male	0	44	46	1.272727273	1.333333333	1.833333333	1.45
6.3	Female	0	50	67	2.454545455	3.666666667	3.666666667	3
17.5	Female	1	79	83	3.545454545	3.666666667	4.666666667	3.9
8.6	Male	1	50	48	1.272727273	1	2.5	1.6
12.9	Female	1	71	61	3.272727273	2.333333333	4	3.35
11.8	Male	1	55	57	1.181818182	1	2.833333333	1.65
14.8	Male	1	72	63	1.818181818	1	2	1.75
16.9	Male	0	40	34	1	1	1	1
13.2	Male	1	59	62	1.181818182	1.333333333	2	1.45
12.1	Male	0	47	43	1	1	1	1
16.2	Male	1	73	76	3.181818182	2	4.166666667	3.3
10.0	Male	0	70	54	2.545454545	3	3.833333333	3
15.2	Male	1	70	68	3.727272727	3	4.166666667	3.75
14.3	Male	0	34	40	1	1	1	1
11.3	Female	0	69	74	4.181818182	3.666666667	4.5	4.2
16.1	Female	1	50	40	1.818181818	1	2.666666667	1.95
11.9	Male	1	44	56	2.909090909	1.333333333	2	2.4
9.5	Male	0	45	33	1	1	1	1
14.5	Female	0	53	52	3.818181818	2.666666667	3.5	3.55
16.0	Male	0	44	50	1.181818182	1	1	1.1
12.9	Female	0	56	40	1	1	1	1
10.2	Male	1	65	50	1.454545455	1	1.5	1.4
6.6	Male	1	68	60	3.272727273	1.666666667	3	2.95
8.6	Male	0	45	46	2.818181818	2.666666667	3	2.85
12.8	Male	0	65	59	2.090909091	1	1.5	1.75
8.0	Female	0	59	41	1	1	1	1
8.4	Male	1	57	40	1.454545455	1.666666667	1.666666667	1.55
10.9	Male	0	50	46	1	1	1	1
13.4	Female	1	80	69	3.363636364	1.666666667	3.833333333	3.25
8.6	Male	1	52	33	1.181818182	2	3.333333333	1.95
13.0	Female	0	33	34	1	1	1	1
13.9	Male	0	52	46	1.272727273	1	1	1.15
17.6	Female	1	52	40	1.090909091	1	2	1.35
9.7	Male	0	65	46	1.272727273	1.333333333	1.333333333	1.3
6.5	Male	0	68	65	2.181818182	2.333333333	1.833333333	2.1
18.4	Male	0	44	60	1	1	1.833333333	1.25
5.7	Male	1	67	60	2.727272727	2.333333333	3	2.75
16.4	Male	1	79	82	4.545454545	3.333333333	3.666666667	4.1
10.3	Male	1	78	80	3.090909091	3	3	3.05
7.4	Female	0	33	41	1.090909091	1.333333333	1	1.1
9.0	Male	0	48	33	1	1	1	1
9.5	Male	1	81	80	3.454545455	1.666666667	4.333333333	3.45
6.1	Male	0	45	50	1.181818182	1.333333333	2.333333333	1.55
11.2	Female	0	68	52	1	1	2.666666667	1.5
7.6	Male	0	34	48	1.090909091	1	1.5	1.2
11.7	Female	0	39	46	1.181818182	1.333333333	1.833333333	1.4
8.7	Male	1	60	50	1.090909091	1	2.666666667	1.55
10.8	Female	0	58	41	1.090909091	1	1.333333333	1.15
10.2	Male	0	74	77	1.818181818	1	3.333333333	2.15
12.6	Female	1	71	54	2.181818182	1.333333333	2.666666667	2.2
6.2	Male	1	58	53	2.545454545	2	2.333333333	2.4
15.0	Male	0	34	34	1	1	1	1
6.2	Male	1	60	51	2.454545455	2.333333333	2.333333333	2.4
13.3	Female	1	71	68	2	1	4	2.45
10.1	Female	0	52	57	1	1	2.166666667	1.35
10.5	Male	1	66	61	2	1.666666667	1.666666667	1.85
11.7	Male	1	66	57	2.545454545	2	2.5	2.45
15.0	Female	0	45	46	1.545454545	1	1.333333333	1.4
12.3	Female	0	39	40	1.090909091	1	1	1.05
11.9	Female	0	59	58	1.636363636	2	3.166666667	2.15
6.3	Female	0	43	44	1	1	1	1
10.0	Male	1	68	48	2.545454545	2	2	2.3
11.7	Male	0	50	43	1	1	2.333333333	1.4
8.5	Male	1	66	64	3.272727273	4.333333333	4	3.65
9.2	Female	1	58	47	1.181818182	1.333333333	1.833333333	1.4
14.2	Female	0	55	59	1.727272727	1	2.5	1.85
9.2	Male	0	61	68	2.818181818	3.666666667	4.666666667	3.5
7.1	Female	1	46	49	1.727272727	2	1.833333333	1.8
6.7	Female	0	64	58	2.272727273	2	3.5	2.6
11.6	Male	1	71	66	3.636363636	3.333333333	3.666666667	3.6
6.7	Male	1	67	65	1.545454545	1.666666667	1.5	1.55
8.9	Female	1	77	74	3	2.666666667	3.166666667	3
9.7	Female	1	72	67	3.545454545	4.333333333	4.5	3.95
8.0	Female	0	39	34	1	1	1	1
11.7	Male	0	66	58	1.818181818	1.333333333	3.833333333	2.35
6.4	Female	1	43	53	2.909090909	4	2.5	2.95
7.2	Female	0	43	34	1	1	1	1
14.0	Male	0	44	34	1	1	1	1
7.1	Female	1	81	75	3.454545455	4	4.5	3.85
10.8	Male	0	50	33	1	1	1	1
7.9	Female	0	39	44	1	1	1	1
7.6	Female	0	87	81	3.181818182	3.333333333	3.333333333	3.25
12.3	Male	1	58	54	1.272727273	1.333333333	1	1.2
8.8	Male	0	50	40	1	1.333333333	1.5	1.2
13.4	Female	0	56	34	3	2.333333333	1.833333333	2.55
17.9	Female	0	39	40	1	1	1.833333333	1.25
11.8	Female	0	43	40	1	1	1	1
13.2	Male	1	70	70	3.090909091	4	3.666666667	3.4
11.6	Male	0	62	57	1.727272727	1	1.5	1.55
13.3	Female	0	53	44	1.090909091	1	1.166666667	1.1
6.1	Male	1	45	68	1.818181818	1.666666667	1.666666667	1.75
17.9	Male	1	69	60	1.727272727	1	2.833333333	1.95
10.2	Male	1	65	65	1.090909091	1	1	1.05
11.9	Female	0	65	62	1	1	1.166666667	1.05
11.1	Female	1	56	59	1.636363636	2	2	1.8
11.0	Male	0	34	40	1	1	1.833333333	1.25
14.9	Male	0	62	70	1.727272727	3	3	2.3
9.5	Male	0	50	44	1	1	1.333333333	1.1
16.9	Male	0	40	40	1.090909091	1	1.666666667	1.25
13.0	Male	0	34	34	1	1	1	1
8.4	Female	0	46	49	1	1	1	1
12.3	Male	0	72	71	3	3	2.833333333	2.95
9.3	Male	0	61	44	1	1	1.666666667	1.2
10.4	Male	0	71	65	3.181818182	3.333333333	3	3.15
13.9	Female	0	52	59	1.818181818	1	1.833333333	1.7
10.2	Male	1	61	40	1.181818182	1	1.333333333	1.2
7.1	Female	0	67	59	1.454545455	1	1.5	1.4
15.9	Female	0	45	49	1.090909091	1	1.833333333	1.3
14.4	Male	1	69	63	1.090909091	1	1	1.05
9.4	Male	0	61	60	1.272727273	1	1.5	1.3
15.5	Female	0	33	34	1	1	1	1
13.2	Female	0	48	49	1.181818182	1.333333333	1.5	1.3
11.9	Female	0	65	58	1.090909091	1.333333333	1.666666667	1.3
6.6	Female	0	33	34	1	1	1	1
10.3	Female	0	58	72	2.454545455	1	1.333333333	1.9
16.6	Male	1	88	66	4.363636364	2	4.166666667	3.95
12.9	Male	0	66	54	1.363636364	1	2.666666667	1.7
10.5	Male	0	54	60	1	1	3.333333333	1.7
6.3	Female	0	43	53	1	1	2.333333333	1.4
6.1	Male	1	63	58	1.818181818	1.333333333	1.666666667	1.7
11.1	Male	0	61	62	4	3.666666667	4.333333333	4.05
10.7	Male	1	71	56	2.090909091	1.333333333	1.333333333	1.75
13.7	Female	0	33	34	1	1	1	1
6.8	Male	0	50	40	1.181818182	1.333333333	1.833333333	1.4
8.8	Male	0	34	33	1	1	1	1
11.4	Female	0	78	74	3.727272727	2.333333333	3.166666667	3.35
